# Supplementary material for: Biodegradability and Ecotoxicity Profiles of Choline Acetate, Betaine, and L-Proline NADESs: A Hidden Threat for Eutrophication?
Source: Molecules. 2026 Jan 12;31(2):262. doi: 10.3390/molecules31020262 (PMC12844321; doi:10.3390/molecules31020262)
Supplement: Supplementary file 1 [file molecules-31-00262-s001.zip]

Archive with 1 entries (1 files):
- molecules-4074619-supplementary.xlsx
