# Supplementary material for: Biodegradability and Ecotoxicity Profiles of Choline Acetate, Betaine, and L-Proline NADESs: A Hidden Threat for Eutrophication?
Source: Molecules. 2026 Jan 12;31(2):262. doi: 10.3390/molecules31020262 (PMC12844321; doi:10.3390/molecules31020262)
Supplement: Supplementary file 1 [file molecules-31-00262-s001.zip › molecules-4074619-supplementary.xlsx]

## Sheet: Algal growth statistics (Tukey)
	Supplementary Materials
	Table S1. Tukey's multiple comparisons test data
	NADES 1 - Betaine + Ethylene glycol (1:4)										NADES 8 - Proline + Levulinic acid (1:1)
		Concentration										Concentration
		0.01	2.5%	0.05	0.1	0.25	0.5	0.75	1			0.01	2.5%	0.05	0.1	0.25	0.5	0.75	1
	NADES1 vs. Betaine	****	ns	ns	ns	***	****	****	****		NADES 8 vs. Proline	****	***	****	****	****	****	****	****
	NADES1 vs. Ethylene glycol	****	ns	ns	ns	****	****	****	****		NADES 8 vs. Levulinic acid	****	**	***	**	****	****	****	****
	NADES1 vs. ctrl	****	ns	ns	ns	****	****	****	****		NADES 8 vs. ctrl	****	ns	****	****	****	****	****	****
	Betaine vs. Ethylene glycol	*	ns	***	ns	ns	ns	ns	ns		Proline vs. Levulinic acid	ns	ns	ns	***	***	****	****	****
	Betaine vs. ctrl	ns	ns	**	ns	ns	ns	ns	***		Proline vs. ctrl	ns	ns	ns	ns	*	****	****	****
	Ethylene glycol vs. ctrl	ns	ns	ns	ns	ns	ns	ns	ns		Levulinic acid vs. ctrl	ns	ns	ns	ns	ns	ns	ns	*
	NADES 2 - Betaine + Citric acid (hydrate, 2:1:6)										NADES 9 - Cholinium bitartrate + Citric acid (1:1)
		Concentration										Concentration
		0.01	2.5%	0.05	0.1	0.25	0.5	0.75	1			0.01	2.5%	0.05	0.1	0.25	0.5	0.75	1
	NADES 2 vs. Betaine	**	****	****	****	****	****	****	****		NADES 9 vs. Cholinium bitartrate	ns	**	ns	****	****	****	****	****
	NADES 2 vs. Citric acid	ns	ns	**	****	****	****	****	****		NADES 9 vs. Citric acid	ns	ns	ns	****	****	****	****	****
	NADES 2 vs. ctrl	ns	**	****	****	****	****	****	****		NADES 9 vs. ctrl	ns	ns	ns	****	****	****	****	****
	Betaine vs. Citric acid	*	*	**	ns	ns	ns	ns	ns		Cholinium bitartrate vs. Citric acid	*	**	ns	ns	ns	ns	ns	*
	Betaine vs. ctrl	ns	ns	*	ns	ns	ns	ns	*		Cholinium bitartrate vs. ctrl	ns	ns	ns	ns	ns	ns	**	***
	Citric acid vs. ctrl	ns	ns	ns	ns	ns	ns	ns	ns		Citric acid vs. ctrl	ns	ns	ns	ns	ns	ns	ns	ns
	NADES 3 - Betaine + Glycerol (1:2)										NADES 10 - Proline + Malic acid (1:1)
		Concentration										Concentration
		0.01	2.5%	0.05	0.1	0.25	0.5	0.75	1			0.01	2.5%	0.05	0.1	0.25	0.5	0.75	1
	NADES 3 vs. Betaine	****	****	****	****	****	****	****	****		NADES 10 vs. Proline	****	****	****	****	****	****	****	****
	NADES 3 vs. Glycerol	****	****	****	****	****	****	****	****		NADES 10 vs. Malic acid	****	****	****	****	****	****	****	****
	NADES 3 vs. ctrl	****	****	****	****	****	****	****	****		NADES 10 vs. ctrl	****	****	****	****	****	****	****	****
	Betaine vs. Glycerol	ns	ns	ns	ns	ns	ns	ns	*		Proline vs. Malic acid	ns	ns	ns	ns	****	****	ns	****
	Betaine vs. ctrl	ns	ns	ns	ns	ns	ns	**	ns		Proline vs. ctrl	ns	ns	ns	*	****	****	****	****
	Glycerol vs. ctrl	ns	ns	ns	ns	ns	ns	****	****		Malic acid vs. ctrl	ns	ns	ns	ns	ns	****	****	**
	NADES 4 - Betaine + Levulinic acid (1:2)										NADES 11 - Cholinium acetate + Imidazole (1:1)
		Concentration										Concentration
		0.01	2.5%	0.05	0.1	0.25	0.5	0.75	1			0.01	2.5%	0.05	0.1	0.25	0.5	0.75	1
	NADES 4 vs. Betaine	ns	ns	ns	ns	ns	ns	*	ns		NADES11 vs. Cholinium acetate	ns	ns	ns	ns	****	****	****	****
	NADES 4 vs. Levulinic acid	ns	ns	ns	ns	ns	ns	ns	**		NADES11 vs. Imidazole	ns	ns	ns	ns	ns	****	****	****
	NADES 4 vs. ctrl	ns	ns	ns	ns	ns	ns	ns	ns		NADES11 vs. ctrl	ns	ns	ns	ns	ns	ns	ns	ns
	Betaine vs. Levulinic acid	ns	ns	ns	ns	ns	ns	****	****		Cholinium acetate vs. Imidazole	ns	ns	ns	ns	*	****	****	****
	Betaine vs. ctrl	ns	ns	ns	ns	ns	ns	***	*		Cholinium acetate vs. ctrl	ns	ns	ns	ns	****	****	****	****
	Levulinic acid vs. ctrl	ns	ns	ns	ns	ns	ns	ns	*		Imidazole vs. ctrl	ns	ns	ns	ns	ns	****	****	****
	NADES 5 - Betaine + L-lactic acid (1:1)										NADES 12 - Cholinium acetate + Levulinic acid (1:1)
		Concentration										Concentration
		0.01	2.5%	0.05	0.1	0.25	0.5	0.75	1			0.01	2.5%	0.05	0.1	0.25	0.5	0.75	1
	NADES 5 vs. Betaine	****	****	**	****	****	****	****	****		NADES12 vs. Cholinium acetate	ns	ns	ns	****	***	ns	****	****
	NADES 5 vs. L-lactic acid	****	****	****	****	****	****	****	****		NADES12 vs. Levulinic acid	ns	ns	ns	****	****	****	****	****
	NADES 5 vs. ctrl	****	****	****	****	****	****	****	****		NADES12 vs. ctrl	ns	ns	ns	****	****	****	****	****
	Betaine vs. L-lactic acid	ns	ns	***	ns	ns	****	****	ns		Cholinium acetate vs. Levulinic acid	ns	ns	ns	ns	**	****	****	****
	Betaine vs. ctrl	***	ns	*	ns	ns	***	**	**		Cholinium acetate vs. ctrl	ns	ns	ns	ns	****	****	****	****
	L-lactic acid vs. ctrl	ns	ns	ns	ns	ns	ns	****	ns		Levulinic acid vs. ctrl	ns	ns	ns	ns	ns	ns	ns	ns
	NADES 6 - Proline + Glycerol (1:2.5)										NADES 13 - Cholinium acetate + Glycolic acid (1:1)
		Concentration										Concentration
		0.01	2.5%	0.05	0.1	0.25	0.5	0.75	1			0.01	2.5%	0.05	0.1	0.25	0.5	0.75	1
	NADES 6 vs. Proline	****	****	ns	****	****	****	****	****		NADES13 vs. Cholinium acetate	ns	**	****	***	****	****	****	****
	NADES 6 vs. Glycerol	****	***	ns	****	****	****	****	****		NADES13 vs. Glycolic acid	****	****	****	**	****	****	****	****
	NADES 6 vs. ctrl	****	*	ns	****	****	****	****	****		NADES13 vs. ctrl	**	***	****	****	****	****	****	****
	Proline vs. Glycerol	ns	ns	ns	ns	ns	****	****	****		Cholinium acetate vs. Glycolic acid	****	****	****	ns	**	****	****	****
	Proline vs. ctrl	ns	ns	ns	ns	*	****	****	****		Cholinium acetate vs. ctrl	ns	ns	ns	ns	****	****	****	****
	Glycerol vs. ctrl	ns	ns	ns	ns	ns	ns	****	****		Glycolic acid vs. ctrl	***	***	****	ns	ns	ns	ns	**
	NADES 7 - Proline + Lactic acid (1:1)										NADES 14 - Cholinium acetate + Diglycolic acid (1:1)
		Concentration										Concentration
		0.01	2.5%	0.05	0.1	0.25	0.5	0.75	1			0.01	2.5%	0.05	0.1	0.25	0.5	0.75	1
	NADES 7 vs. Proline	****	****	****	****	****	****	****	****		NADES14 vs. Cholinium acetate	ns	ns	*	**	****	**	**	ns
	NADES 7 vs. L-lactic acid	****	****	****	****	****	****	****	****		NADES14 vs. Diglycolic acid	ns	ns	***	****	****	****	****	****
	NADES 7 vs. ctrl	****	****	****	****	****	****	****	****		NADES14 vs. ctrl	**	ns	*	***	****	****	****	****
	Proline vs. L-lactic acid	ns	ns	ns	ns	****	****	ns	****		Cholinium acetate vs. Diglycolic acid	ns	ns	ns	ns	***	****	****	****
	Proline vs. ctrl	ns	ns	ns	ns	****	****	****	****		Cholinium acetate vs. ctrl	ns	ns	ns	ns	***	****	****	****
	L-lactic acid vs. ctrl	ns	ns	ns	ns	ns	ns	****	ns		Diglycolic acid vs. ctrl	ns	ns	ns	ns	ns	**	****	****
											NADES 15 - Cholinium acetate + Citric acid (1:1)
		Legend										Concentration
		p <0,05	*									0.01	2.5%	0.05	0.1	0.25	0.5	0.75	1
		p <0,01	**								NADES15 vs. Cholinium acetate	*	ns	ns	ns	***	****	****	****
		p <0,001	***								NADES15 vs. Citric acid	*	ns	ns	ns	****	****	****	****
		ns = not significant									NADES15 vs. ctrl	ns	ns	ns	*	****	****	****	****
											Cholinium acetate vs. Citric acid	ns	ns	ns	ns	ns	****	****	****
											Cholinium acetate vs. ctrl	ns	ns	ns	ns	***	****	****	****
											Citric acid vs. ctrl	ns	ns	ns	ns	ns	ns	ns	ns
